# Supplementary material for: Nudge interventions to reduce fish sauce consumption in Thailand
Source: PLoS One. 2020 Sep 8;15(9):e0238642. doi: 10.1371/journal.pone.0238642 (PMC7478907; doi:10.1371/journal.pone.0238642)
Supplement: S1 Dataset — (ZIP) [file pone.0238642.s006.zip]

Archive with 1 entries (1 files):
- Raw_data 040220.sav
